# Supplementary material for: Human brain network for reading the mind from the eyes: beyond activated and deactivated regions
Source: Soc Cogn Affect Neurosci. 2026 Jun 3;21(1):nsag042. doi: 10.1093/scan/nsag042 (PMC13285000; doi:10.1093/scan/nsag042)
Supplement: nsag042_Supplementary_Data [file nsag042_supplementary_data.zip]

Archive with 2 entries (2 files):
- Supplementary_Materials.docx
- Supplementary_Materials_clean_version.docx
